# Supplementary material for: Hyperglycemia in severe traumatic brain injury patients and its association with thirty-day mortality: a prospective observational cohort study in Uganda
Source: PeerJ. 2021 Jan 15;9:e10589. doi: 10.7717/peerj.10589 (PMC7812933; doi:10.7717/peerj.10589)
Supplement: Supplemental Information 1 [file peerj-09-10589-s001.csv]

codeno	date	age	sex	addr	occup	phone	marital	cause	brghtby	brghtbyspe	mode	modespec	time	prehosp	illness	otherillne	chronicmed	chronicme1	substance	substaothe	vomit	convul	postresusg	pupil	sys	pulse	temp	o2sat	rbsadm	rbs24	hba1c	nose	ear	upperlimb	lowerlimb	ecchymosis	fracture	fractspec	abdinjury	abdinjspec	facialfrct	facfractsp	chestinj	chestijspe	stiffneck	hb	sodium	pota	urea
1	21dec2018	22	male	kireka	informal employment	701147664	married	MISSING	others	police	ambulance	ambulance	1-6 hrs	missing	missing	none	missing	none	missing	none	1	no	8	dilated right pupil	90	103	38.0	92	8.4	9.0		Both	left side	left side	none	no	no		no		no		no		no	11.0
2	24dec2018	30	male	MISSING	missing	0	missing	ASSAULT	police		police pickup		1-6 hrs	oxygen	missing		missing		missing		missing	1	6	missing	95	110	0.0	91	10.5	7.4		missing	missing	missing	missing	missing	missing		no		no		no		no	11.7
3	25dec2018	26	male	MAGANJO	formal employment	772962581	single	RTA	attendants		ambulance		1-6 hrs	antibiotics	others	NONE	0thers	NONE	alcohol		no	no	3	normal	80	132	36.0	85	8.7	10.1		none	none	right side	none	no	1	ULNAR/RADIUS	no		no		no		no	10.0	136.0	4.8	6.9
4	02dec2018	26	male	NYANJA	missing	772057691	married	RTA	well wishers		ambulance		1-6 hrs	missing	missing	EPISTAXIS	missing		alcohol		1	1	8	dilated right pupil	100	91	36.3	93	11.2	6.6	6.5	missing	missing	right side	none	no	1	UPPER LIMB	no		no		no		no	11.0
5	26dec2018	30	male	Kamengo	informal employment	772348597	married	RTA	well wishers		ambulance		<1 hr	oxygen	others	none	0thers	none	others	none	no	1	3	normal	100	110	35.6	93	11.9	12.5	4.3	none	none	none	none	1	no		no		no		no		no
6	01jan2019	41	male	unkown	missing		missing	RTA	nurse from referral site		ambulance		missing	mannitol	others	none	0thers	none	missing		no	no	8	normal	95	79	36.0	95	7.5	6.0		none	none	none	none	no	no		no		no		no		no
7	02jan2019	56	male	kiwawu	informal employment	782108696	single	RTA	attendants		ambulance		1-6 hrs	IV fluids	others	none	0thers	none	missing		1	1	8	normal	95	104	36.2	96	12.7	11.0	5.2	none	none	none	none	no	no		1	Hemoperitoneum	no		no		no
8	02jan2019	42	male	Lugazi	missing	782706166	married	RTA	attendants		ambulance	kawolo	6-<12 hrs	mannitol	others	none	0thers	none	alcohol	cigarette smoking	missing	1	7	normal	80	167	36.5	91	10.6	9.0		none	none	none	none	1	no		missing		no		missing		missing
9	02jan2019	19	male	Gayaza	formal employment		missing	WORK RELATED	attendants		ambulance		1-6 hrs	mannitol	others	none	0thers	nnone	others	none	missing	missing	6	normal	110		63.0	96	9.6	8.0		none	none	none	none	missing	no		no		no		no		no
10	03jan2019	50	male	Makota	informal employment	772742447	married	RTA	nurse from referral site		ambulance		<1 hr	mannitol	others	PUD	0thers	OMEPRAZOLE	alcohol		no	1	8	normal	100	140	37.0	97	15.7	12.0	6.2	none	none	right side	right side	no	missing		no		no		no		no
11	07jan2019	36	male	MASAJJA	informal employment	705006551	married	RTA	attendants		private vehicle		1-6 hrs	Analgesia	others	NONE	0thers	NONE	missing		no	1	8	missing	110	60	36.0	85	13.7	11.7	5.5	none	none	none	none	missing	no		no		no		no		no
12	08jan2019	40	male		informal employment		missing	MISSING	police		police pickup		1-6 hrs	missing	others	NONE	0thers	NONE	missing		missing	unknown		normal	95	136	36.0	94	13.0	10.0	4.6	none	none	none	none	1	no		no		no		no		no
13	09jan2019	45	male		informal employment	751850397	married	RTA	attendants		ambulance		6-<12 hrs	mannitol	missing		0thers	NOE	missing		1	no	6	dilated right pupil	85	100	35.2	91	10.6	8.2		none	none	none	none	1	no		no		no		no		no
14	13jan2019	89	male	BUKOMERO	informal employment	778703319	married	FALLS	nurse from referral site		ambulance		>48 hrs	missing	missing		missing		missing		1	unknown		missing	85	86	36.4	83	7.3	6.9		none	none	none	none	no	no		no		no		no		no
15	15jan2019	61	1	KASANGATI	missing	780682091	widowed	RTA	attendants		ambulance		1-6 hrs	missing	missing		missing		others	NONE	no	unknown		dilated right pupil	100	86	35.0	97	11.6	10.0	4.1	none	none	none	none	no	1	PELVIC/Tibia/Fibula	1	Perineal tear	no		no		no
16	15jan2019	35	male	NANDANA	informal employment	751401784	married	ASSAULT	police		police pickup		1-6 hrs	missing	missing		missing		missing		no	1	7	normal	115	161	36.0	83	10.7	8.2		none	none	none	none	1	no		no		1	MANDIBULO-MAXILLA	no		no
17	15jan2019	30	male	GOMBE	formal employment	783381348	single	RTA	attendants		ambulance		1-6 hrs	missing	missing		missing		missing		1	1	5	normal	100	150	36.4	82	7.0	6.3		none	none	none	none	no	no		no		no		no		no
18	17jan2019	50	male	BUSEGA	informal employment	779876393	married	RTA	police		police pickup		6-<12 hrs	missing	missing		missing		alcohol		missing	unknown	5	normal	110	81	36.1	82	10.0	7.9		none	none	none	none	no	1	rt TIBIA/FIBULA	no		no		no		no
20	18jan2019	43	male	kisasi	missing		missing	MISSING	police		police pickup		missing	missing	missing		missing		missing		no	no	7	normal	100	80	37.0	87	13.8	11.2	5.3	none	none	none	none	1	no		no		no		no		no
21	19jan2019	36	male	Kyaliwajala	informal employment	751482951	married	RTA	police		police pickup		6-<12 hrs	missing	others	noe	0thers	none	alcohol		no	1	6	normal	110	88	36.0	87	6.6	9.3		none	none	none	none	1	1	tibia/fibula	no		no		no		no
22	22jan2019	28	male	Bulenga	missing		single	ASSAULT	police		police pickup		<1 hr	missing	others	None	0thers	None	alcohol		no	1	3	normal	85	126	36.0	94	7.8			none	none	none	none	1	no		no		no		no		no
23	22jan2019	25	male	Mukono	informal employment		married	RTA	attendants		ambulance		<1 hr	oxygen	others	Ulcers	0thers	none	alcohol		1	1	6	normal	98	125	37.0	95	12.4		4.7	right side	none	none	none	1	no		no		no		no		no
24	23mar2019	65	1	LUGAZI	informal employment	703883622	widowed	RTA	attendants		ambulance		1-6 hrs	mannitol	hypertension		hypertensive agents		alcohol		missing	1	6	normal	150	94	34.0	92	19.2		4.9	none	none	none	none	1	no		no		no		no		no
26	27jan2019	40	male	MAKINDYE	informal employment	757918235	divorced	RTA	police		police pickup		<1 hr	missing	missing		missing		alcohol		1	no	3	dilated right pupil	70	82	36.0	79	15.3		5.4	none	Both	none	none	1	1	Rt.clavicle	no		no		no		no
27	28jan2019	14	male	NAMPIKA	informal employment	75427941	single	RTA	attendants		ambulance		1-6 hrs	oxygen	others	NONE	0thers	NONE	others	NONE	no	no	3	normal	100	64	37.0	96	4.3	5.0		none	none	none	none	1	no		no		no		no		no
29	30jan2019	32	male		informal employment		single	RTA	police		police pickup		1-6 hrs	missing	others	none	0thers	none	missing		no	no	6	normal	105	92	35.0	93	8.2			right side	Both	none	none	1	1	RT.TIBIA	no		no		no		no
30	31jan2019	34	male	KAWALA	missing		missing	RTA	police		police pickup		6-<12 hrs	missing	missing		missing		alcohol		no	no	7	normal	100	112	36.1	94	9.4			Both	none	none	none	no	missing		no		no		no		no
31	01feb2019	20	male	KAWALA	informal employment	704144552	single	RTA	police		police pickup		<1 hr	missing	others	NONE	0thers	NONE	others	NONE	no	no	5	normal	100	112	36.4	96	6.5			none	left side	none	none	1	no		no		no		no		no
32	03feb2019	38	male	KATAGA	informal employment	752972560	married	RTA	nurse from referral site		ambulance		<1 hr	IV fluids	others	NONE	0thers	NONE	alcohol		no	1	3	normal	115		133.0	38	6.7	4.8		none	none	none	none	1	no		no		no		no		no
33	03feb2019	29	male	KAJJANSI	formal employment	754979045	married	RTA	police		police pickup		1-6 hrs	missing	others	NONE	0thers	NONE	others	NONE	no	no	4	normal	100	97	37.2	97	8.0	8.9		none	none	none	none	no	no		no		no		no		no
34	06feb2019	24	male	kalangala	informal employment	782537206	single	FALLS	attendants		ambulance		12-<24 hrs	IV fluids	others	NONE	0thers	NONE	alcohol		1	1	5	normal		95	37.0	94	11.9		4.6	none	none	none	none	1	no		no		no		no		no
35	07feb2019	17	male		none	782748370	single	RTA	police		police pickup		1-6 hrs	missing	others	NONE	0thers		others	NONE	no	no	7	normal	105	99	37.0	93	6.1			right side	none	none	none	1	no		no		no		no		no
36	05apr2019	29	male	KAWALA	missing		single	RTA	police		police pickup		1-6 hrs	missing	others	NONE	missing		missing		no	1		normal	70	115	35.0	93	6.5	7.9		none	none	right side	right side	1	1	RT HUMERUS,TR TIBIA/FIBULA	no		no		no		no
37	05apr2019	20	male	KATOOKE	informal employment	752850279	missing	RTA	attendants		private vehicle		<1 hr	missing	others	NONE	0thers	NONE	missing		no	unknown	8	normal	100	79	36.0	97	18.7		5.1	none	none	none	right side	1	1	RT FEMUR,RT RADIUSULNAR	no		no		no		no
38	05apr2019	36	male	KITGUM	informal employment	772532004	missing	FALLS	attendants		ambulance		1-6 hrs	Analgesia	others	NONE	0thers	NONE	alcohol		no	1		normal	85	128	37.2	93	10.9	7.7		none	left side	none	none	1	no		no		no		no		no
39	08apr2019		male	unknown	none		missing	RTA	police		police pickup		1-6 hrs	missing	others	unknown	0thers	unknown	others	unknown	no	no	8	dilated right pupil	85	119	35.1	80	9.8			none	left side	none	left side	1	1	LT FEMUR	no		no		no		no
40	09apr2019	85	male	MUZINDA	informal employment	775234819	married	FALLS	nurse from referral site		ambulance		1-6 hrs	oxygen	hypertension		hypertensive agents		alcohol		no	no	4	normal	110	81	36.0	89	4.7	4.8		none	none	none	none	no	no		no		no		no		no
41	26jan2019	9	1	HOIMA	informal employment	784052140	single	RTA	nurse from referral site		ambulance		<1 hr	oxygen	others		0thers	NONE	others	NONE	no	no	6	normal	95	100	36.0	85	7.8	4.4		none	none	none	none	1	no		no		no		no		no
42	12feb2019	42	male	BUKOMERO	informal employment		missing	ASSAULT	police		police pickup		1-6 hrs	oxygen	others	NONE	0thers	NONE	missing		no	no	7	normal	110	100	35.0	94	7.2	10.7		right side	none	none	none	1	no		no		no		no		no
43	12feb2019	23	male	KIFAMPA	informal employment	782112542	single	ASSAULT	nurse from referral site		ambulance		1-6 hrs	missing	others	NONE	0thers	NONE	others	NONE	no	no	7	normal	109	94	36.5	95	7.2	6.0		none	none	none	none	1	no		no		no		no		no
44	14feb2019	22	male	LUWERO	informal employment	785394446	single	ASSAULT	police		police pickup		1-6 hrs	IV fluids	others	NONE	0thers	NONE	others	NONE	no	no	8	normal	95	65	36.8	94	5.6	7.1		Both	none	none	none	no	no		no		no		no		no
45	15feb2019	22	male	BOMBO	none	776022008	single	ASSAULT	attendants		private vehicle		6-<12 hrs	mannitol	others	NONE	0thers	NONE	others	NONE	1	no		normal	100	63	38.3	87	1.4			none	none	none	none	1	no		no		no		no		no
46	15feb2019	32	male	NAKASERO	informal employment	773302017	single	ASSAULT	police		police pickup		1-6 hrs	missing	others	NONE	0thers	NONE	alcohol		no	no	8	normal	110	72	37.0	93	4.3	5.6		right side	none	none	none	1	no		no		1	MANDILE,MAXILLA	no		no
47	15feb2019	65	male	MPANGATI	informal employment	776859402	married	RTA	attendants		ambulance	3	1-6 hrs	Analgesia	others	HERNIA	0thers	NONE	alcohol		no	1	7	normal	115	95	36.2	95	9.8	8.5		none	none	left side	left side	1	no		no		no		no		1
48	18feb2019	46	male	UNKOWN	missing		missing	MISSING	police		police pickup		missing	missing	missing		missing		missing		no	no	8	normal	110	125	38.6	78	5.0	5.8		none	none	none	none	1	no		no		no		no		no
49	19feb2019	25	1	KYAKA	informal employment		missing	RTA	nurse from referral site		ambulance		6-<12 hrs	mannitol	others	PREGNANT 20WKS	0thers	NONE	others	NONE	no	1	3	dilated right pupil	125	118	35.8	75	9.4			none	none	none	none	1	no		no		no		no		no
50	20feb2019	35	male	NATEETE	missing		missing	ASSAULT	police		police pickup		<1 hr	missing	others	NONE	0thers	NONE	alcohol		1	1	7	normal	105	135	35.5	82	8.4	9.3		right side	none	none	none	1	no		no		no		no		no
51	21feb2019	28	male	UNKNOWN	missing		missing	RTA	police		police pickup		missing	missing	missing		missing		missing		no	no	6	normal	100	70	37.4	85	6.7	5.2		none	none	none	none	1	no		no		no		no		no
52	22feb2019	18	male	JINJA	informal employment	755837839	single	RTA	nurse from referral site		ambulance		1-6 hrs	Analgesia	others	NONE	0thers	NONE	others	NONE	no	no	8	normal	80	85	38.0	96	4.4	4.7		none	right side	none	none	1	no		no		no		no		no
53	25feb2019	18	male	BUGUNGU	none	7517653	single	RTA	nurse from referral site		ambulance		<1 hr	Analgesia	others	NONE	0thers	NONE	others	NONE	no	1	5	normal	82	22	40.0	79	9.6	5.0		none	none	none	none	1	no		no		no		no		no
54	26feb2019	24	male	BUSEGA	informal employment	757096842	single	RTA	police		police pickup		1-6 hrs	missing	others	NONE	0thers	NONE	others	NONE	no	1	8	normal	115	138	37.4	95	6.2	6.5		none	none	none	none	1	1	BILATERAL FRACURE FEMUR	no		no		no		no
55	27feb2019	19	male	KYANKWAZI	missing	773142491	single	ASSAULT	attendants		private vehicle		1-6 hrs	missing	others	NONE	0thers	NONE	missing		no	1		dilated left pupil	85	66	37.8	96	7.5	4.7		none	none	none	left side	1	no		no		no		missing		no
56	01mar2019	31	male	KAWUKA	missing		married	RTA	attendants		ambulance		1-6 hrs	oxygen	others	NONE	0thers	NONE	others	NONE	no	no	3	dilated right pupil	100	66	35.2	78	11.8		5.6	none	none	right side	right side	1	no		no		no		no		no
57	01mar2019	3	1	RWARUWANJA	none	756082804	missing	RTA	nurse from referral site		ambulance		<1 hr	IV fluids	others	NONE	0thers	NONE	others	NONE	no	no	7	dilated left pupil		146	36.0	85	6.0	5.7		none	none	none	none	1	no		no		no		no		no
58	01mar2019	40	male	VUMBA	informal employment	789702764	divorced	RTA	attendants		private vehicle		1-6 hrs	mannitol	others	NONE	0thers	NONE	missing		no	no	6	normal	85	114	37.5	74	4.4	6.9		none	left side	none	none	1	no		no		no		no		missing
59	01mar2019	31	male	UNKNOWN	missing		missing	RTA	police		police pickup		missing	missing	missing		missing		missing		no	1		dilated right pupil	75	135	35.0	70	10.7			Both	none	none	none	no	no		no		no		no		no
60	01mar2019	30	male	KANSAMBU	informal employment	782041417	single	RTA	nurse from referral site		ambulance		1-6 hrs	Analgesia	others	HIV	0thers	ARVS	alcohol		no	no	7	normal	80	87		85	7.6	8.2		none	none	none	none	1	no		no		no		no		no
61	04mar2019	37	male	KABALYE	informal employment	774046798	married	RTA	nurse from referral site		ambulance		<1 hr	oxygen	others	NONE	0thers	NONE	alcohol		no	missing	7	normal	78	155	35.0	85	1.8	3.2		none	none	none	left side	1	no		no		1		no		no
62	04mar2019	30	male	ENTEBBE	informal employment	700232339	single	RTA	nurse from referral site		ambulance		1-6 hrs	mannitol	others	NONE	0thers	NONE	alcohol		no	1	8	normal	100	92	36.5	95	6.1	7.3		none	none	none	none	1	no		no		no		no		no
63	04mar2019	22	male	AMBAKU	informal employment	782317995	married	RTA	nurse from referral site		ambulance		<1 hr	missing	others	NONE	0thers		others	NONE	1	1	8	normal	110	102	38.0	93	4.7	6.0		none	none	Both	none	1	no		no		1	ORBITAL	no		no
64	04mar2019	13	male	KILANGWA	none	750454283	single	RTA	nurse from referral site		ambulance		1-6 hrs	oxygen	others	NONE	0thers	NONE	others	NONE	1	1	7	normal	100	93	37.1	85	4.8	8.8		none	none	none	none	1	no		no		no		no		no
65	05mar2019	58	male	NAGURU	informal employment	773356742	married	RTA	nurse from referral site		ambulance		1-6 hrs	oxygen	others	NONE	0thers	NONE	alcohol		no	no	7	normal	100	89	36.0	92	8.3			left side	none	none	none	1	no		no		no		no		no
66	14mar2019	25	male	NT0ROKO	informal employment	785535662	single	RTA	nurse from referral site		ambulance		1-6 hrs	missing	others	NONE	0thers		alcohol		no	1	7	normal	95	119	36.0	90	8.3	6.4		none	none	right side	missing	no	no		no		no		no		no
67	15mar2019	55	male	MASAJJA	informal employment	756795413	married	ASSAULT	police		police pickup		<1 hr	missing	others	NONE	0thers	NONE	others	NONE	no	no	6	normal	100	86	36.2	90	6.5	4.7		right side	none	none	none	1	no		no		no		no		no
68	12mar2019	68	male		informal employment	785680680	married	RTA	nurse from referral site		ambulance		1-6 hrs	Analgesia	others	NONE	0thers	NONE	others	NONE	no	no		normal	95	86	35.0	94	7.9	6.3		Both	none	none	left side	1	1	LT FEMUR	no		no		no		no
69	12mar2019	50	male	NAMULONGE	informal employment	753183723	married	FALLS	attendants		private vehicle		1-6 hrs	IV fluids	hypertension	ULCERS	hypertensive agents		alcohol		no	no		normal	85	92	36.0	85	2.3	8.5		none	none	none	none	1	no		no		no		no		no
70	18mar2019	70	male	BULIISA	informal employment	7773188728	married	RTA	attendants		private vehicle		1-6 hrs	Analgesia	others	NONE	0thers	NONE	others	NONE	1	no	8	normal	105	116	37.0	85	6.8	8.5		none	none	none	none	1	no		no		1	MAXILLA	no		no
71	18mar2019	55	male	KAWUKU	informal employment	755075800	married	FALLS	nurse from referral site		ambulance		<1 hr	mannitol	others	NONE	0thers		alcohol		1	1	7	normal	100	85	37.0	94	6.5			Both	left side	none	none	1	no		no		no		no		no
72	19mar2019		male	SANGA	informal employment	776642171	married	RTA	police		police pickup		<1 hr	Analgesia	others	NONE	0thers	NONE	alcohol		no	no	5	normal	100	79	37.0	94	10.5	7.5		none	none	none	none	no	1	LT TIBIA/FIBULART FEMUR	no		no		no		no
73	20mar2019	46	male	LWENTAYI	informal employment	775580485	married	RTA	attendants		private vehicle		1-6 hrs	oxygen	others	NONE	0thers	NONE	alcohol		no	no	7	normal	105	88	36.5	90	6.6	6.1		none	none	none	none	1	no		no		no		no		no
74	22mar2019		male		none		missing	RTA	police		police pickup		missing	missing	missing		missing		alcohol		no	1	4	dilated right pupil	98	88	37.0	85	8.2	7.0		none	none	none	none	1	1		no		no		no		no
75	21mar2019	12	male		informal employment		single	RTA	police		police pickup		<1 hr	missing	others	NONE	0thers	NONE	others	NONE	1	no	5	normal	100	113	35.0	96	5.6	6.5		none	none	none	none	1	no		no		no		no		no
76	25mar2019		male	UNKNOWN	informal employment		missing	MISSING	police		police pickup		missing	missing	missing		missing		missing		no	no	8	normal	80	155	35.0	93	6.8			none	right side	none	none	1	no		no		1	MAXILLA	no		no
77	25mar2019	33	male	BUDDO	informal employment	701198497	married	ASSAULT	police		police pickup		<1 hr	missing	missing		missing		missing		no	no	7	normal	98	111	37.4	94	6.8	6.4		none	none	left side	none	1	no		no		no		no		no
78	27mar2019	27	male	KISASI	informal employment	751984570	married	RTA	police		police pickup		<1 hr	Analgesia	others	NONE	0thers	NONE	alcohol		no	no	8	normal	95	78	36.0	96	6.3	7.8		right side	none	none	none	1	no		no		no		no		no
79	28mar2019	10	1	KIREKA	none	752893040	single	RTA	nurse from referral site		ambulance		<1 hr	oxygen	others	NONE	0thers	NONE	others	NONE	1	1	7	normal	108	73	36.0	87	7.3			none	none	none	none	1	1	RT FEMUR	no		no		no		no
80	28mar2019		male	UNKOWN	informal employment		missing	ASSAULT	police		police pickup		<1 hr	missing	others	NONE	0thers	NONE	others	NONE	no	1	7	normal	110	85	36.0	80	4.4	6.8		none	none	none	none	1	no		no		no		no		no
81	28mar2019	32	male	MAKERERE	informal employment	751706118	single	FALLS	police		police pickup		<1 hr	missing	others	NONE	0thers		alcohol		no	1	8	normal	115	150	35.4	94	5.5	6.8		none	none	none	none	no	no		no		no		no		no
82	29mar2019	43	male	LIRA	informal employment	772772627	married	RTA	attendants		ambulance		6-<12 hrs	IV fluids	others	NONE	0thers	NONE	missing		1	no		normal	97	88	37.3	94	5.2	8.0		none	none	none	none	1	1	RT HUMERUS	no		no		missing		no
83	31mar2019	28	male	KITENDE	none	756765814	single	RTA	police		police pickup		1-6 hrs	missing	others	NONE	0thers	NONE	alcohol		1	1	7	normal	110	130	37.0	95	8.4			none	none	none	none	1	no		no		1		no		no
84	31mar2019	37	male	KAWEMPE	informal employment		married	RTA	attendants		private vehicle		missing	missing	others	NONE	0thers	NONE	missing		1	no	6	normal	110	87	37.1	95	6.8	7.1		none	none	none	none	no	no		1	LIVER INJURY GRADE II,HEMOPERITONEUM	no		1	HEMOTHORAX	no
85	02apr2019	26	male	MAKINDYE	missing	701989506	married	ASSAULT	police		police pickup		missing	missing	others	NONE	missing		missing		no	1	5	normal	100	104	36.9	91	6.3			left side	none	none	none	1	no		no		no		no		no
86	01apr2019		male	UNKNOWN	missing		missing	MISSING	attendants		ambulance		<1 hr	oxygen	others	NONE	0thers	NONE	alcohol		no	1	4	dilated right pupil	95	121	35.0	84	8.5			none	none	none	none	1	no		no		1	MANDIBLE	no		no
87	02apr2019		male	UNKNOWN	missing		missing	MISSING	police		police pickup		missing	missing	missing		0thers	NONE	missing		no	1	8	normal	100	102	36.0	93	6.8	5.8		left side	left side	none	none	no	no		1	LIVER LACERATION	no		no		no
88	03apr2019		male	UNKNOWN	missing		missing	RTA	police		police pickup		missing	missing	missing		missing		missing		no	no	3	missing	98	102	35.0	89	9.4			Both	none	none	none	1	no		no		no		no		no
89	04apr2019	947	male	MAFUMBIRA	informal employment		married	RTA	nurse from referral site		ambulance		<1 hr	Analgesia	hypertension		hypertensive agents		cigarette smoking		no	no		normal					7.9	8.2		none	Both	none	none	1	no		no		no		no		no
90	10apr2019	29	male	HOIMA	informal employment	774290528	married	RTA	nurse from referral site		ambulance		1-6 hrs	mannitol	others	NONE	0thers	NONE	others	NONE	no	1	8	normal	100	87		85	7.0	8.0		none	none	none	none	1	no		no		no		no		no
91	10apr2019	15	1	KUMI	none	784960807	single	FALLS	attendants		ambulance		1-6 hrs	Analgesia	others	NONE	0thers	NONE	others	NONE	1	1	8	normal	85	82	36.0	82	7.0			right side	none	none	none	1	no		no		1	CERVICAL SPINE	no		no
92	11apr2019		male	buwana	informal employment	788371720	married	RTA	attendants		ambulance		1-6 hrs	Analgesia	others	none	0thers	none	alcohol		no	no	7	normal	96	80	36.3	87	5.9			right side	right side	none	none	1	no		no		no		no		no
93	11apr2019	24	male	koro-abili	informal employment	7794300660	single	ASSAULT	nurse from referral site		ambulance		<1 hr	Analgesia	others	none	0thers	none	others	none	no	1	5	normal	97	112	37.0	84	5.7	7.2		none	none	none	none	1	no		no		no		no		no
94	12apr2019	22	male	BULANGE	informal employment	700165847	single	RTA	attendants		ambulance		1-6 hrs	mannitol	others	NONE	0thers	NONE	alcohol		no	1	8	normal	100	106	36.4	88	7.3	8.0		none	left side	none	none	1	no		no		no		no		no
95	13apr2019		male	UNKNOWN	none		missing	RTA	police		police pickup		1-6 hrs	missing	missing		missing		missing		no	no	4	dilated right pupil	98	108	36.3	82	7.9			left side	left side	none	none	1	no		no		no		no		no
96	15apr2019	22	male	KASANA	informal employment	703502662	married	RTA	attendants		ambulance		missing	IV fluids	others	NONE	0thers	NONE	alcohol		no	1	7	normal	104	109	37.0	78	7.9	8.1		none	right side	none	none	1	1	C.SPINE	no		no		no		1
97	16apr2019	27	male	seeta	missing	759662993	married	RTA	nurse from referral site		ambulance		missing	Analgesia	others	none	0thers	none	alcohol		no	1		normal	102	135	37.3	88	7.0	7.3		none	none	left side	Both	1	1	bilateral femurfracture,Lt humerus,scapular	no		no		no		no
98	19apr2019		male	UNKNOWN	missing		missing	MISSING	police		police pickup		6-<12 hrs	Analgesia	others	UNKNOWN	0thers	UNKNWN	others	UNKNOWN	no	1	5	dilated right pupil	70	133		33	19.8		5.9	none	none	Both	none	1	1	HUMERUS,BILATERAL	no		no		no		no
99	19apr2019	57	male	kasese	formal employment	700148775	divorced	ASSAULT	well wishers		ambulance		6-<12 hrs	Analgesia	others	psychotic	0thers	antipsychotics	alcohol		no	no	4	normal	87	110		75	4.7	5.1		none	left side	none	none	1	no		no		no		no		no
100	20apr2019	36	male	ENTEBBE	informal employment	752521255	widowed	RTA	nurse from referral site		ambulance		1-6 hrs	mannitol	others	NONE	0thers	NONE	others	NONE	1	1	5	normal	98	88	36.1	84	7.0			none	none	none	none	1	1	RT. CLAVICLE	no		no		no		no
101	23apr2014		male	unknown	informal employment		missing	ASSAULT	police		police pickup		1-6 hrs	missing	missing		missing		missing		no	1	7	normal	98	69	36.2	84	6.4			none	none	right side	none	no	no		no		no		no		no
102	23apr2019		male	UNKNOWN	none		missing	MISSING	police		police pickup		6-<12 hrs	Analgesia	others	UNKNOWN	0thers	UNKNOWN	others	UNKNOWN	1	1	4	dilated right pupil	85	82		76	12.8		5.8	none	none	none	none	no	no		no		no		no		no
[truncated: 23 more columns]
